# Supplementary material for: Medication Adherence among Allogeneic Haematopoietic Stem Cell Transplant Recipients: A Systematic Review
Source: Cancers (Basel). 2023 Apr 25;15(9):2452. doi: 10.3390/cancers15092452 (PMC10177142; doi:10.3390/cancers15092452)
Supplement: Supplementary file 1 [file cancers-15-02452-s001.zip]

Archive with 1 entries (1 files):
- cancers-2351915-supplementary.pdf
